# Supplementary material for: Azole-Based Compounds That Are Active against Candida Biofilm: In Vitro, In Vivo and In Silico Studies
Source: Antibiotics (Basel). 2022 Oct 8;11(10):1375. doi: 10.3390/antibiotics11101375 (PMC9598150; doi:10.3390/antibiotics11101375)
Supplement: Supplementary file 1 [file antibiotics-11-01375-s001.zip]

Archive with 1 entries (1 files):
- antibiotics-1949515-supplementary.pdf
